# Supplementary material for: Conduction System Pacing Versus Biventricular Cardiac Resynchronization Pacing: Meta-Analysis on Outcomes in Patients with Non-Left Bundle Branch Block
Source: Medicina (Kaunas). 2025 Jul 9;61(7):1240. doi: 10.3390/medicina61071240 (PMC12299654; doi:10.3390/medicina61071240)
Supplement: Supplementary file 1 [file medicina-61-01240-s001.zip]

Archive with 2 entries (2 files):
- figures.pdf
- tables.pdf
